# Supplementary material for: Interactions of substrates and phosphinyl containing inhibitors with bacterial and human zinc proteases
Source: PLoS One. 2025 Aug 1;20(8):e0329362. doi: 10.1371/journal.pone.0329362 (PMC12316308; doi:10.1371/journal.pone.0329362)
Supplement: S2 File — An Excel file with enzyme kinetic raw data. (XLSX) [file pone.0329362.s002.xlsx]

## Sheet: Sheet1
	Trypsin activated MMP-9																									APMA activated MMP-9
		H1 compound																									H1 compound
[H1] (μM)	Control		10	Vi/V0	20	Vi/V0	30	Vi/V0	40	Vi/V0	50	Vi/V0	60	Vi/V0	70	Vi/V0	80	Vi/V0	90	Vi/V0	100	Vi/V0				[H1] (μM)	Control	10	Vi/V0	20	Vi/V0	30	Vi/V0	40	Vi/V0	50	Vi/V0	60	Vi/V0	70	Vi/V0	80	Vi/V0	90	Vi/V0	100	Vi/V0
	14.5087		11.1373	0.767629	10.5148	0.724724	8.7371	0.602197	9.1467	0.630429	8.6047	0.593072	7.3961	0.50977	7.6605	0.527994	7.2957	0.50285	6.2517	0.430893	5.8415	0.40262					15.0395	10.6183	0.706027	8.0192	0.533209	9.5584	0.635553	7.9201	0.52662	6.9378	0.461305	6.2389	0.414834	5.3373	0.354885	4.8091	0.319765	5.1233	0.340656	4.2179	0.280455
	14.5087		11.3991	0.785673	10.635	0.733008	7.7299	0.532777	9.1623	0.631504	8.3802	0.577598	8.3189	0.573373	7.0284	0.484427	7.3979	0.509894	5.5988	0.385893	5.6961	0.392599					15.0395	12.9787	0.862974	8.7137	0.579388	8.7617	0.582579	7.8332	0.520842	6.5182	0.433405	6.2421	0.415047	5.3567	0.356175	5.2862	0.351488	4.6524	0.309345	3.8127	0.253512
	14.5087		11.5053	0.792993	9.6711	0.666572	9.5999	0.661665	9.3834	0.646743	8.5242	0.587523	7.7353	0.533149	7.4378	0.512644	7.285	0.502113	6.1226	0.421995	5.6631	0.390324					15.0395	10.821	0.719505	9.1798	0.610379	8.9316	0.593876	7.4707	0.496739	6.5083	0.432747	6.0882	0.404814	5.0526	0.335955	5.32	0.353735	4.7541	0.316108	3.9011	0.25939
	14.5087		11.0453	0.761288	11.1408	0.76787	9.5755	0.659983	9.1705	0.632069	8.5524	0.589467	7.6795	0.529303	7.1953	0.49593	7.4016	0.510149	6.4158	0.442204	5.8737	0.40484					15.0395	8.3253	0.553562	8.8839	0.590704	6.7322	0.447635	6.2942	0.418511	6.2192	0.413524	5.5348	0.368018	5.0434	0.335344	4.9066	0.326248	4.1739	0.277529	3.5507	0.236092
	13.1263		11.1373	0.848472	10.5148	0.801048	8.7371	0.665618	9.1467	0.696822	8.6047	0.655531	7.3961	0.563457	7.6605	0.583599	7.2957	0.555808	6.2517	0.476273	5.8415	0.445023					15.2724	10.6183	0.695261	8.0192	0.525078	9.5584	0.625861	7.9201	0.518589	6.9378	0.45427	6.2389	0.408508	5.3373	0.349474	4.8091	0.314888	5.1233	0.335461	4.2179	0.276178
	13.1263		11.3991	0.868417	10.635	0.810205	7.7299	0.588886	9.1623	0.698011	8.3802	0.638428	8.3189	0.633758	7.0284	0.535444	7.3979	0.563594	5.5988	0.426533	5.6961	0.433946					15.2724	12.9787	0.849814	8.7137	0.570552	8.7617	0.573695	7.8332	0.512899	6.5182	0.426796	6.2421	0.408718	5.3567	0.350744	5.2862	0.346128	4.6524	0.304628	3.8127	0.249646
	13.1263		11.5053	0.876507	9.6711	0.736773	9.5999	0.731349	9.3834	0.714855	8.5242	0.649399	7.7353	0.589298	7.4378	0.566633	7.285	0.554993	6.1226	0.466438	5.6631	0.431432					15.2724	10.821	0.708533	9.1798	0.601071	8.9316	0.58482	7.4707	0.489163	6.5083	0.426148	6.0882	0.398641	5.0526	0.330832	5.32	0.348341	4.7541	0.311287	3.9011	0.255435
	13.1263		11.0453	0.841463	11.1408	0.848739	9.5755	0.72949	9.1705	0.698636	8.5524	0.651547	7.6795	0.585047	7.1953	0.548159	7.4016	0.563876	6.4158	0.488774	5.8737	0.447476					15.2724	8.3253	0.545121	8.8839	0.581696	6.7322	0.440808	6.2942	0.412129	6.2192	0.407218	5.5348	0.362405	5.0434	0.33023	4.9066	0.321272	4.1739	0.273297	3.5507	0.232491
	14.8384		11.1373	0.750573	10.5148	0.708621	8.7371	0.588817	9.1467	0.616421	8.6047	0.579894	7.3961	0.498443	7.6605	0.516262	7.2957	0.491677	6.2517	0.421319	5.8415	0.393675					14.7942	10.6183	0.717734	8.0192	0.54205	9.5584	0.646091	7.9201	0.535352	6.9378	0.468954	6.2389	0.421713	5.3373	0.36077	4.8091	0.325067	5.1233	0.346305	4.2179	0.285105
	14.8384		11.3991	0.768216	10.635	0.716721	7.7299	0.520939	9.1623	0.617472	8.3802	0.564764	8.3189	0.560633	7.0284	0.473663	7.3979	0.498565	5.5988	0.377318	5.6961	0.383876					14.7942	12.9787	0.877283	8.7137	0.588994	8.7617	0.592239	7.8332	0.529478	6.5182	0.440592	6.2421	0.421929	5.3567	0.362081	5.2862	0.357316	4.6524	0.314475	3.8127	0.257716
	14.8384		11.5053	0.775373	9.6711	0.651762	9.5999	0.646963	9.3834	0.632373	8.5242	0.574469	7.7353	0.521303	7.4378	0.501254	7.285	0.490956	6.1226	0.412619	5.6631	0.381652					14.7942	10.821	0.731435	9.1798	0.6205	8.9316	0.603723	7.4707	0.504975	6.5083	0.439922	6.0882	0.411526	5.0526	0.341526	5.32	0.3596	4.7541	0.321349	3.9011	0.263691
	14.8384		11.0453	0.744373	11.1408	0.750809	9.5755	0.645319	9.1705	0.618025	8.5524	0.576369	7.6795	0.517542	7.1953	0.484911	7.4016	0.498814	6.4158	0.432378	5.8737	0.395845					14.7942	8.3253	0.562741	8.8839	0.600499	6.7322	0.455057	6.2942	0.425451	6.2192	0.420381	5.5348	0.37412	5.0434	0.340904	4.9066	0.331657	4.1739	0.282131	3.5507	0.240006
	12.5672		11.1373	0.88622	10.5148	0.836686	8.7371	0.69523	9.1467	0.727823	8.6047	0.684695	7.3961	0.588524	7.6605	0.609563	7.2957	0.580535	6.2517	0.497462	5.8415	0.464821					13.4683	10.6183	0.788392	8.0192	0.595413	9.5584	0.709696	7.9201	0.588055	6.9378	0.515121	6.2389	0.463228	5.3373	0.396286	4.8091	0.357068	5.1233	0.380397	4.2179	0.313172
	12.5672		11.3991	0.907052	10.635	0.846251	7.7299	0.615085	9.1623	0.729065	8.3802	0.666831	8.3189	0.661953	7.0284	0.559265	7.3979	0.588667	5.5988	0.445509	5.6961	0.453251					13.4683	12.9787	0.963648	8.7137	0.646978	8.7617	0.650542	7.8332	0.581603	6.5182	0.483966	6.2421	0.463466	5.3567	0.397727	5.2862	0.392492	4.6524	0.345433	3.8127	0.283087
	12.5672		11.5053	0.915502	9.6711	0.769551	9.5999	0.763885	9.3834	0.746658	8.5242	0.67829	7.7353	0.615515	7.4378	0.591842	7.285	0.579684	6.1226	0.487189	5.6631	0.450625					13.4683	10.821	0.803442	9.1798	0.681586	8.9316	0.663157	7.4707	0.554688	6.5083	0.483231	6.0882	0.452039	5.0526	0.375148	5.32	0.395002	4.7541	0.352984	3.9011	0.289651
	12.5672		11.0453	0.878899	11.1408	0.886498	9.5755	0.761944	9.1705	0.729717	8.5524	0.680533	7.6795	0.611075	7.1953	0.572546	7.4016	0.588962	6.4158	0.510519	5.8737	0.467383					13.4683	8.3253	0.61814	8.8839	0.659616	6.7322	0.499855	6.2942	0.467334	6.2192	0.461766	5.5348	0.41095	5.0434	0.374464	4.9066	0.364307	4.1739	0.309905	3.5507	0.263634
	13.7602		avg	0.823041		0.76599		0.650634		0.672914		0.621776		0.568259		0.535258		0.536321		0.445207		0.421212					14.6436	AVG	0.731476		0.595482		0.581574		0.505152		0.448084		0.412497		0.355784		0.347773		0.320081		0.264954
	0.946092		std	0.0583758		0.0654479		0.0717496		0.0469371		0.0432997		0.0462332		0.0408642		0.0371947		0.0379955		0.0297865					0.722244	STD	0.122582		0.0417643		0.0783158		0.0511686		0.0284958		0.0286857		0.0205632		0.023292		0.0282116		0.0210473
	1																									vi/v0	1
	0.0687559																									std	0.0493215
