# Supplementary material for: Interactions of substrates and phosphinyl containing inhibitors with bacterial and human zinc proteases
Source: PLoS One. 2025 Aug 1;20(8):e0329362. doi: 10.1371/journal.pone.0329362 (PMC12316308; doi:10.1371/journal.pone.0329362)
Supplement: S3 File — An Excel file with enzyme kinetic raw data. (XLSX) [file pone.0329362.s003.xlsx]

## Sheet: Sheet1
		MMP-14 vs H-1 (mix of Fatema's result from 2021 and 29.03.22)
														This is the results to be used in the manuscript!
				vi/v0 before correction of curve										vi/v0 is corrected where v0 is the average of log -10 to log -7 for H-1 (i.e. result in F43)
		log [H1] (M)		Fatema (2022)				Fatema (2021)				log [H1] (M)		Fatema (2022)				Fatema (2021)
		-10		0.947692	0.975022	0.93491		0.955493	1.01999	1.08812		-10		0.954195	0.981712	0.941326		0.96205	1.02698	1.09559
		-9		1.09584	1.01838	1.24128		1.0022	1.02084	1.00509		-9		1.10336	1.02537	1.24979		1.00908	1.02785	1.01199
		-8		0.907357	0.881699	1.06408	1.05817	0.954743	0.975205	0.978312		-8		0.913584	0.88775	1.07138	1.06543	0.961295	0.981897	0.985025
		-7		0.969599	0.874429	1.13484	1.07115	0.909213	0.927104	0.812046		-7		0.976252	0.880429	1.14262	1.07851	0.915452	0.933466	0.817618
		-6		0.799502	0.436207	0.568542	0.762576	0.637853	0.595322	0.630568		-6		0.804988	0.4392	0.572443	0.767809	0.64223	0.599407	0.634895
		-5		0.0201233	0.0917296	0.0249969		0.161552	0.0932032	0.128556		-5		0.0202614	0.092359	0.0251684		0.162661	0.0938427	0.129438
		-4		0	0	0	0	0	0	0		-4		0	0	0	0	0	0	0
			Snitt for v0 er log-10 til log -7
				vo(av)	0.993185
				St(S)	0.090941
