# Supplementary material for: Interactions of substrates and phosphinyl containing inhibitors with bacterial and human zinc proteases
Source: PLoS One. 2025 Aug 1;20(8):e0329362. doi: 10.1371/journal.pone.0329362 (PMC12316308; doi:10.1371/journal.pone.0329362)
Supplement: S4 File — An Excel file with enzyme kinetic raw data. (XLSX) [file pone.0329362.s004.xlsx]

## Sheet: Sheet1
	Mag-Trypsin activated recombinant human MMP-9
							H2
	Control		Log [H2] (M)		-10	-10	-9	-9	-8	-8	-7	-7	-6	-6	-5	-5	-4	-4
	v0				vi	vi/v0	vi	vi/v0	vi	vi/v0	vi	vi/v0	vi	vi/v0	vi	vi/v0	vi	vi/v0		v0 for !0-10 to 10-8 M H2
	19.7811				17.5622	1.04273	15.9125	0.944778	16.2172	0.962869	16.6629	0.989332	9.9464	0.590551	2.6871	0.159542	0.271	0.0160902		17.5622	15.9125	16.2172
	20.2878				17.7277	1.05255	16.4628	0.977451	16.833	0.999431	14.5192	0.862053	9.428	0.559772	2.6432	0.156936	0.3095	0.018376		17.7277	16.4628	16.833
	20.3299				17.595	1.04467	16.5998	0.985585	16.673	0.989932	13.2284	0.785414	9.0542	0.537578	2.3988	0.142425	0.4463	0.0264983		17.595	16.5998	16.673
	21.7676												9.403	0.558287	2.347	0.139349	0.3139	0.0186373
																				Avg	16.8426	This average is used to calculate vi/v0
