# Supplementary material for: Interactions of substrates and phosphinyl containing inhibitors with bacterial and human zinc proteases
Source: PLoS One. 2025 Aug 1;20(8):e0329362. doi: 10.1371/journal.pone.0329362 (PMC12316308; doi:10.1371/journal.pone.0329362)
Supplement: S5 File — An Excel file with enzyme kinetic raw data. (XLSX) [file pone.0329362.s005.xlsx]

## Sheet: Sheet1
											TLN	H-2 (MIX Tra-Mi and Fatema)
															This is the results to be used in the manuscript!
					vi/v0 before correction of kurve										vi/v0 is corrected where v0 is the average of log -10 to log -7 for H-2 (i.e. result in G73)
			log [H2] (M)		Tra-Mi				Fatema				log [H2] (M)		Tra-Mi				Fatema
			-10		0.950344	0.961747	0.993477	0.993672	0.851061	0.92208	0.986519		-10		0.94819	0.959567	0.991225	0.99142	0.849132	0.919989	0.984282
			-9		0.881203	0.902975	1.02511	0.998554	0.918209	1.08598	0.974521		-9		0.879206	0.900928	1.02279	0.99629	0.916128	1.08352	0.972312
			-8		1.02169	0.999628	1.10028	1.07295	1.08289	1.09392	1.09701		-8		1.01938	0.997362	1.09779	1.07052	1.08043	1.09144	1.09453
			-7		0.996796		1.06416	1.03741	0.9811	0.994066	1.07399		-7		0.994537		1.06175	1.03506	0.978876	0.991812	1.07155
			-6		0.810812	0.775959	0.822821	0.873198	0.95188	0.960975	1.0258		-6		0.808974	0.7742	0.820956	0.871218	0.949723	0.958797	1.02348
			-5		0.281856	0.23353	0.261061	0.210489	0.219828	0.267626	0.219248		-5		0.281217	0.233	0.260469	0.210012	0.21933	0.267019	0.218751
			-4		0	0	0	0	0	0	0		-4		0	0	0	0	0	0	0
				Snitt for v0 er log-10 til log -7
					vo(av)	1.00227
					St(S)	0.0689323
