# Supplementary material for: Interactions of substrates and phosphinyl containing inhibitors with bacterial and human zinc proteases
Source: PLoS One. 2025 Aug 1;20(8):e0329362. doi: 10.1371/journal.pone.0329362 (PMC12316308; doi:10.1371/journal.pone.0329362)
Supplement: S6 File — An Excel file with enzyme kinetic raw data. (XLSX) [file pone.0329362.s006.xlsx]

## Sheet: Sheet1
					Result to figure 7 in main manuscript for bar diagrams
					Thermolysin (TLN)
					H1 (100 μM)				H2 (10 μM)				H3 (100 μM)				H4 (100 μM)				H5 (100 μM)
			Time (min)		0	15	30		0	15	30		0	15	30		0	15	30		0	15	30
						1.16063	1.16717		0.315752	0.283757	0.16844		1.01895	1.15211	1.03387		0.883374	1.06666	1.00071		1.02023	1.08572	1.00307
					1.26896	1.23574	1.09331		0.321753	0.303247	0.279849		1.13369	1.0318	1.08157		0.965692	1.12206	0.992894		1.00096	1.15863	1.06587
					1.07155	1.07178	1.05655		0.240726	0.24919	0.425447		1.16618	1.24312	1.04514		1.0006	1.06562	1.04017		1.13679	1.05144	1.14424
					1.23264	0.799078	0.710729		0.299189	0.275645	0.30221		1.2553	1.21942	0.987358		1.03773	0.837111	0.973163		1.06796	0.819235	1.0013
				Av	1.07892			Av	0.288767			Av	1.11404			Av	0.998815			Av	1.04629
				Std (S)	0.177056			Std (S)	0.06002			Std (S)	0.0935939			Std (S)	0.0790577			Std (S)	0.0909638
					Result to figure 7 in main manuscript for bar diagrams
					Pseudolysin (PLN)
					H1 (100 μM)				H2 (100 μM)				H3 (100 μM)				H4 (100 μM)				H5 (100 μM)
			Time (min)		0	15	30		0	15	30		0	15	30		0	15	30		0	15	30
					0.97307	0.973561	0.990384		0.370461	0.293022	0.170139		1.10171	1.16914	1.21863		0.898538	0.758355	0.642275		1.07132	0.839352	0.862995
					1.03932	1.01406	0.985655		0.281092	0.301888	0.375247		1.23549	1.17956	1.20571		0.680569	0.75045	0.571135		0.933317	0.884814	0.665867
					1.00523	0.990521	0.951442		0.539071		0.304918		1.14757	1.14474	1.07484		0.681704		0.705888		0.889856		0.732263
					1.02264	1.0217	0.949						1.18986	1.24784	1.15861
				Av	0.993049			Av	0.32948			Av	1.17281			Av	0.711114			Av	0.859973
				Std (S)	0.0285176			Std (S)	0.105646			Std (S)	0.0516735			Std (S)	0.0964106			Std (S)	0.123044
					Result to figure 7 in main manuscript for bar diagrams
					Aureolysin (ALN)
					H1 (100 μM)				H2 (100 μM)				H3 (100 μM)				H4 (100 μM)				H5 (100 μM)
			Time (min)		0	15	30		0	15	30		0	15	30		0	15	30		0	15	30
					0.836273	0.81923	0.896056		0.424366	0.454869	0.391227		0.782546	0.858057	0.901013		0.935649	0.911228	0.901013		0.84647	0.841221	0.896128
					0.905721	0.929473	0.921792		0.442582	0.434358	0.406029		1.0029	0.922789	0.897969		0.863413	0.976007	0.897969		0.947268	0.936486	0.823957
					0.904765	0.911217	0.873439		0.411292	0.395658	0.385852		1.04948	0.895391	0.881942		0.853562	0.854226	0.881942		0.969057	0.938551	0.861224
					0.862046				0.367655	0.414429							0.957938	0.864968			0.899495	0.880284	0.910661
				Av	0.886001			Av	0.411665			Av	0.910233			Av	0.899811			Av	0.8959
				Std (S)	0.0369858			Std (S)	0.0261062			Std (S)	0.0777964			Std (S)	0.0420467			Std (S)	0.046459
					Result to figure 7 in main manuscript for bar diagrams
					rMMP-9 (APMA activated)
					H1 (100 μM)				H2 (10 μM)				H3 (100 μM)				H4 (100 μM)				H5 (100 μM)
			Time (min)		0	15	30		0	15	30		0	15	30		0	15	30		0	15	30
					0.163934	0.187156	0.136704		0.0221979	0.0254778	0.0179155		1.0076	1.10385	0.847965		0.941462	0.992208	1.19669		1.20223	1.10585	0.777101
					0.167044	0.175796	0.175675		0.0229176	0.0209334	0.0196642		0.991192	0.996292	0.938978		1.01513	0.923145	1.01159		0.950933	1.22828	0.909702
					0.183076	0.169892	0.178059		0.0195473	0.0213017	0.0205954		1.00517	0.91939	0.944152		1.03121	0.933453	1.10854		1.0525	0.879007	0.823953
					0.17268	0.173758	0.168478		0.0179739	0.0233998	0.0213853		1.04897	0.946125	1.14045				0.683273		0.799952	0.879136
					0.307609	0.357053	0.405703
					0.250953	0.341111	0.337303
					0.275965	0.392572	0.370933
				Av	0.24245			Av	0.0211092			Av	0.990845			Av	0.983671			Av	0.964422
				Std (S)	0.0911013			Std (S)	0.00221057			Std (S)	0.0805876			Std (S)	0.134692			Std (S)	0.159233
					Result to figure 7 in main manuscript for bar diagrams
					rMMP-9 (Mag-trypsin activated)
					H1 (100 μM)				H2 (100 μM)				H3 (100 μM)				H4 (100 μM)				H5 (100 μM)
			Time (min)		0	15	30		0	15	30		0	15	30		0	15	30		0	15	30
					0.457068	0.380589	0.473896		0.0177711	0.0248951	0.0165517		1.23373	0.982793	0.863991		0.848612	0.933648	0.977891		0.883826	0.872648	0.868949
					0.453572	0.520577	0.499658		0.0158615	0.00991576	0.0117066		0.90948	0.956795	0.965682		0.942242	1.00638	0.947273		0.869333	0.903942	0.892512
					0.488729	0.488131	0.497133		0.0177776	0.014639			0.87072	1.06984			0.860853	0.873828			0.84517	0.825579
					0.489019	0.527974	0.429529		0.0156324	0.0117838			1.0217	0.970761							0.94045	0.791815
				Av	0.47549			Av	0.0156535			Av	0.98455			Av	0.92384			Av	0.869422
				Std (S)	0.0407867			Std (S)	0.00421318			Std (S)	0.108112			Std (S)	0.0571283			Std (S)	0.0393966
					Result to figure 7 in main manuscript for bar diagrams
					MMP-14
					H1 (100 μM)				H2 (10 μM)				H3 (100 μM)				H4 (100 μM)				H5 (100 μM)
			Time (min)		0	15	30		0	15	30		0	15	30		0	15	30		0	15	30
					0.0269888	0.03033	0.0455542		0.145369	0.164624	0.146512			0.61579	0.560948		1.10453	0.842752			0.962854	0.872539	1.13784
					0.0369183	0.0265858	0.0252002		0.179749	0.171499	0.144898			0.577521	0.594319		1.3078	1.15458	1.0115		1.0076	0.886782	0.953038
					0.0401114	0.0287563	0.0238867		0.209838	0.136757	0.147693			0.579841	0.510174		1.01476		1.06104			0.901206	0.812065
					0.0422031					0.165422	0.150539						0.807434	1.03913	0.974087
				Av	0.0326535			Av	0.160264				Av	0.573099		Av	1.03176			Av	0.94174
				Std (S)	0.00784102			Std (S)	0.0211219				Std (S)	0.0359029		Std (S)	0.144362			Std (S)	0.0997368
		Data for time dependent inhibition giving rise to Supplementary Figure S8
			Thermolysin										Thermolysin										Thermolysin										Thermolysin										Thermolysin
			H1			H1			H1				H2			H2			H2				H3			H3			H3				H4			H4			H4				H5			H5			H5
				No preincubation		15 min pre incubation			30 min pre incubation					No preincubation		15 min pre incubation			30 min pre incubation					No preincubation		15 min pre incubation			30 min pre incubation					No preincubation		15 min pre incubation			30 min pre incubation					No preincubation		15 min pre incubation			30 min pre incubation
			0 µM	100 µM	vi/v0	0 µM	100 µM	vi/v0	0 µM	100 µM	vi/v0		0 µM	10 µM	vi/v0	0 µM	10 µM	vi/v0	0 µM	10 µM	vi/v0		0 µM	100 µM	vi/v0	0 µM	100 µM	vi/v0	0 µM	100 µM	vi/v0		0 µM	100 µM	vi/v0	0 µM	100 µM	vi/v0	0 µM	100 µM	vi/v0		0 µM	100 µM	vi/v0	0 µM	100 µM	vi/v0	0 µM
			4.4647	3.0952	0.69326	9.5311	11.0621	1.16063	10.1528	11.85	1.16717		4.4459	1.4038	0.315752	4.9338	1.4	0.283757	4.9543	0.8345	0.16844		4.4647	4.5493	1.01895	9.5311	10.9809	1.15211	10.1528	10.4967	1.03387		4.4647	3.944	0.883374	9.5311	10.1664	1.06666	10.1528	10.16	1.00071		4.4647	4.555	1.02023	9.5311	10.3481	1.08572	10.1528
			4.0661	5.1597	1.26896	8.9612	11.0737	1.23574	9.8652	10.7857	1.09331		4.7984	1.5439	0.321753	4.6167		0.152899	4.506	1.261	0.279849		4.0661	4.6097	1.13369	8.9612	9.8342	1.0318	9.8652	10.6699	1.08157		4.0661	3.9266	0.965692	8.9612	10.055	1.12206	9.8652	9.7951	0.992894		4.0661	4.07	1.00096	8.9612	10.3827	1.15863	9.8652
			3.9849	4.27	1.07155	10.3132	11.0535	1.07178	9.4648	10	1.05655		4.4748	1.0772	0.240726	5.6182		0.125643	4.421	1.8809	0.425447		3.9849	4.6471	1.16618	10.3132	11.8483	1.24312	9.4648	9.892	1.04514		3.9849	3.9873	1.0006	10.3132	10.99	1.06562	9.4648	9.845	1.04017		3.9849	4.53	1.13679	10.3132	10.8437	1.05144	9.4648
			3.87	4.7703	1.23264	12.5312	10.0134	0.799078	10.3066	7.3252	0.710729		4.0339	1.2069	0.299189	5.079		0.138982	4.841	1.463	0.30221		3.87	4.858	1.2553	12.5312	10.9275	1.21942	10.3066	10.1763	0.987358		3.87	4.016	1.03773	12.5312	10.49	0.837111	10.3066	10.03	0.973163		3.87	4.133	1.06796	12.5312	10.266	0.819235	10.3066
				avg	1.0666		avg	1.06681	9.94735	avg	1.00694			avg	0.294355			0.17532			0.293986			avg	1.14353		avg	1.16161		avg	1.03698			avg	0.971849		avg	1.02286		avg	1.00173			avg	1.05648		avg	1.02876
				std	0.238862		std	0.0670152		std	0.0459988			Std(P)	0.0320466			0.0633434			0.091257			std	0.0845904		std	0.082047		std	0.0336407			std	0.0491454		std	0.0263641		std	0.0206914			std	0.0600085		std	0.044697
			Pseudolysin										Pseudolysin										Pseudolysin										Pseudolysin										Pseudolysin
			H1			H1			H1				H2			H2			H2				H3			H3			H3				H4			H4			H4				H5			H5			H5
				No preincubation		15 min pre incubation			30 min pre incubation					No preincubation		15 min pre incubation			30 min pre incubation					No preincubation		15 min pre incubation			30 min pre incubation					No preincubation		15 min pre incubation			30 min pre incubation					No preincubation		15 min pre incubation			30 min pre incubation
			0 µM	100 µM	vi/v0	0 µM	100 µM	vi/v0	0 µM	100 µM	vi/v0		0 µM	100 µM	vi/v0	0 µM	100 µM	vi/v0	0 µM	100 µM	vi/v0		0 µM	100 µM	vi/v0	0 µM	100 µM	vi/v0	0 µM	100 µM	vi/v0		0 µM	100 µM	vi/v0	0 µM	100 µM	vi/v0	0 µM	100 µM	vi/v0		0 µM	100 µM	vi/v0	0 µM	100 µM	vi/v0	0 µM
			18.5776	18.0773	0.97307	17.4593	16.9977	0.973561	17.8445	17.6729	0.990384		0.3277	0.1214	0.370461	11279	3305	0.293022	0.3456	0.0588	0.170139		18.5776	20.4672	1.10171	17.4593	20.4123	1.16914	17.8445	21.7458	1.21863		0.6702	0.6022	0.898538	10323	7828.5	0.758355	1.0058	0.646	0.642275		0.6702	0.718	1.07132	10378	8710.8	0.839352	1.0058
			16.921	17.5863	1.03932	16.8436	17.0805	1.01406	17.5258	17.2744	0.985655		0.476	0.1338	0.281092	11234	3405	0.301888	0.3539	0.1328	0.375247		16.921	20.9058	1.23549	16.8436	20.5943	1.17956	17.5258	21.1311	1.20571		0.8368	0.5695	0.680569	10604	7746.9	0.75045	1.1675	0.6668	0.571135		0.8368	0.781	0.933317	9803.6	9182.6	0.884814	1.1675
			17.7613	17.8542	1.00523	16.8157	17.2938	0.990521	18.4646	17.568	0.951442		0.3532	0.1904	0.539071				0.3965	0.1209	0.304918		17.7613	20.3824	1.14757	16.8157	19.9863	1.14474	18.4646	19.8464	1.07484		0.8734	0.5954	0.681704				0.9782	0.6905	0.705888		0.8734	0.7772	0.889856				0.9782
			17.2768	17.6679	1.02264	18.7794	17.2091	1.0217	18.4646	17.5229	0.949												17.2768	20.557	1.18986	18.7794	21.0182	1.24784	18.2673	21.1647	1.15861
														avg	0.396875		avg	0.297455	0.365333	avg	0.283435
				avg	1.01006		avg	0.999962			0.96912			std	0.106963		std	0.00443302		std	0.0851019			avg	1.16866		avg	1.17435			1.16445			avg	0.753603		avg	0.754403	1.0505	avg	0.639766			avg	0.964832		avg	0.862083	1.0505
				std	0.0245246		std	0.0166081			0.0173504													std	0.0496053		std	0.0145934			0.0563534			std	0.102485		std	0.00395234		std	0.0550415			std	0.0773622		std	0.0227308
			Aureolysin										Aureolysin										Aureolysin										Aureolysin										Aureolysin
			H1			H1			H1				H2			H2			H2				H3			H3			H3				H4			H4			H4				H5			H5			H5
				No preincubation		15 min pre incubation			30 min pre incubation					No preincubation		15 min pre incubation			30 min pre incubation					No preincubation		15 min pre incubation			30 min pre incubation					No preincubation		15 min pre incubation			30 min pre incubation					No preincubation		15 min pre incubation			30 min pre incubation
			0 µM	100 µM	vi/v0	0 µM	100 µM	vi/v0	0 µM	100 µM	vi/v0		0 µM	100 µM	vi/v0	0 µM	100 µM	vi/v0	0 µM	100 µM	vi/v0		0 µM	100 µM	vi/v0	0 µM	100 µM	vi/v0	0 µM	100 µM	vi/v0		0 µM	100 µM	vi/v0	0 µM	100 µM	vi/v0	0 µM	100 µM	vi/v0		0 µM	100 µM	vi/v0	0 µM	100 µM	vi/v0	0 µM
			19.4464	16.2625	0.836273	18.7808	15.3858	0.81923	16.8043	15.0576	0.896056		19.4464	8.2524	0.424366	18.7808	8.5428	0.454869					19.4464	15.2177	0.782546	18.7808	16.115	0.858057	16.8043	15.1409	0.901013		19.4464	18.195	0.935649	18.7808	17.1136	0.911228	16.8043	15.1409	0.901013		19.4464	16.4608	0.84647	18.7808	15.7988	0.841221	16.8043
			18.4176	16.6812	0.905721	17.0843	15.8794	0.929473	16.0853	14.8273	0.921792		18.4176	8.1513	0.442582	17.0843	7.4207	0.434358	16.8043	6.5743	0.391227		18.4176	18.4711	1.0029	17.0843	15.7652	0.922789	16.0853	14.4441	0.897969		18.4176	15.902	0.863413	17.0843	16.6744	0.976007	16.0853	14.4441	0.897969		18.4176	17.4464	0.947268	17.0843	15.9992	0.936486	16.0853
			19.581	17.7162	0.904765	17.25	15.7185	0.911217	16.1116	14.0725	0.873439		19.581	8.0535	0.411292	17.25	6.8251	0.395658	16.0853	6.5311	0.406029		19.581	20.5499	1.04948	17.25	15.4455	0.895391	16.1116	14.2095	0.881942		19.581	16.7136	0.853562	17.25	14.7354	0.854226	16.1116	14.2095	0.881942		19.581	18.9751	0.969057	17.25	16.19	0.938551	16.1116
			19.79	17.0599	0.862046								19.79	7.2759	0.367655		7.1489	0.414429	16.1116	6.2167	0.385852		19.79										19.79	18.9576	0.957938		14.9207	0.864968					19.79	17.801	0.899495		15.1849	0.880284
				avg	0.877201		avg	0.88664		avg	0.897615			avg	0.411474		avg	0.414815	16.3337	avg	0.39437			avg	0.944977		avg	0.892079		avg	0.893642			avg	0.902641		avg	0.901607		avg	0.893642			avg	0.915572		avg	0.899135
				std	0.0294868		std	0.00912793		std	0.0241765			std	0.0276317		std	0.0158015		std	0.00853152			std	0.11642		std	0.0265301		std	0.00836552			std	0.0449857		std	0.0479982		std	0.00836552			std	0.0471666		std	0.0407985
			rMMP-9 (APMA activated)										rMMP-9 (APMA activated)										rMMP-9 (APMA activated)										rMMP-9 (APMA activated)										rMMP-9 (APMA activated)
			H1			H1			H1				H2			H2			H2				H3			H3			H3				H4			H4				H4			H5			H5			H5
				No preincubation		15 min pre incubation			30 min pre incubation					No preincubation		15 min pre incubation			30 min pre incubation					No preincubation		15 min pre incubation			30 min pre incubation					No preincubation		15 min pre incubation			30 min pre incubation					No preincubation		15 min pre incubation			30 min pre incubation
			0 µM	100 µM	vi/v0	0 µM	100 µM	vi/v0	0 µM	100 µM	vi/v0		0 µM	10 µM	vi/v0	0 µM	10 µM	vi/v0	0 µM	10 µM	vi/v0		0 µM	10 µM	vi/v0	0 µM	10 µM	vi/v0	0 µM	10 µM	vi/v0		0 µM	100 µM	vi/v0	0 µM	100 µM	vi/v0	0 µM	100 µM	vi/v0		0 µM	100 µM	vi/v0	0 µM	100 µM	vi/v0	0 µM
			5.3924	0.884	0.163934	4.4941	0.8411	0.187156	6.2683	0.8569	0.136704		5.3924	0.1197	0.0221979	4.4941	0.1145	0.0254778	6.2683	0.1123	0.0179155		5.3924	5.4334	1.0076	4.4941	4.9608	1.10385	6.2683	5.3153	0.847965		10.4052	9.7961	0.941462	8.4451	8.3793	0.992208	6.559	7.8491	1.19669		5.3924	6.4829	1.20223	4.4941	4.9698	1.10585	6.2683
			5.0747	0.8477	0.167044	4.9347	0.8675	0.175796	5.2227	0.9175	0.175675		5.0747	0.1163	0.0229176	4.9347	0.1033	0.0209334	5.2227	0.1027	0.0196642		5.0747	5.03	0.991192	4.9347	4.9164	0.996292	5.2227	4.904	0.938978		9.6091	9.7545	1.01513	8.7789	8.1042	0.923145	7.3329	7.4179	1.01159		5.0747	4.8257	0.950933	4.9347	6.0612	1.22828	5.2227
			5.1465	0.9422	0.183076	5.178	0.8797	0.169892	5.0691	0.9026	0.178059		5.1465	0.1006	0.0195473	5.178	0.1103	0.0213017	5.0691	0.1044	0.0205954		5.1465	5.1731	1.00517	5.178	4.7606	0.91939	5.0691	4.786	0.944152		8.6436	8.9134	1.03121	8.3294	7.7751	0.933453	7.9098	8.7683	1.10854		5.1465	5.4167	1.0525	5.178	4.5515	0.879007	5.0691
			5.3967	0.9319	0.17268	5.2009	0.9037	0.173758	5.1063	0.8603	0.168478		5.3967	0.097	0.0179739	5.2009	0.1217	0.0233998	5.1063	0.1092	0.0213853		5.3967	5.661	1.04897	5.2009	4.9207	0.946125	5.1063	5.8235	1.14045					8.0839			7.1721	4.9005	0.683273		5.3967	4.3171	0.799952	5.2009	4.5723	0.879136
			10.1486	3.1218	0.307609	8.8788	3.1702	0.357053	7.662	3.1085	0.405703
			8.9678	2.2505	0.250953	8.5582	2.9193	0.341111	8.6148	2.9058	0.337303			avg	0.0206592		avg	0.0227782		avg	0.0198901			avg	1.01323		avg	0.991413		avg	0.967887			avg	0.995936		avg	0.949602		avg	1.00002			avg	1.0014		avg	1.02307
			9.328	2.5742	0.275965	8.4894	3.3327	0.392572	8.9504	3.32	0.370933			std	0.00199468		std	0.00182058		std	0.00129258			std	0.0215638		std	0.0705401		std	0.106724			std	0.0390743		std	0.0304197		std	0.194241			std	0.14669		std	0.150362
				avg	0.217323			0.256763			0.253265
				std	0.0551175			0.093697			0.104606
			rMMP-9 (Mag-trypsin activated)										rMMP-9 (Mag-trypsin activated)										rMMP-9 (Mag-trypsin activated)										rMMP-9 (Mag-trypsin activated)										rMMP-9 (Mag-trypsin activated)
			H1			H1				H1			H2			H2				H2			H3			H3				H3			H4			H4				H4			H5			H5
				No preincubation		15 min pre incubation			30 min pre incubation					No preincubation		15 min pre incubation			30 min pre incubation					No preincubation		15 min pre incubation			30 min pre incubation					No preincubation		15 min pre incubation			30 min pre incubation					No preincubation		15 min pre incubation
			0 µM	100 µM	vi/v0	0 µM	100 µM	vi/v0	0 µM	100 µM	vi/v0		0 µM	100 µM	vi/v0	0 µM	100 µM	vi/v0	0 µM	100 µM	vi/v0		0 µM	10 µM	vi/v0	0 µM	10 µM	vi/v0	0 µM	10 µM	vi/v0		0 µM	100 µM	vi/v0	0 µM	100 µM	vi/v0	0 µM	100 µM	vi/v0		0 µM	100 µM	vi/v0	0 µM	100 µM	vi/v0
			10.7159	4.8979	0.457068	11.3624	4.3244	0.380589	9.4565	4.4814	0.473896		8.013	0.1424	0.0177711	9.5601	0.238	0.0248951	8.5127	0.1409	0.0165517		8.013	9.8859	1.23373	9.5601	9.3956	0.982793	8.5127	7.3549	0.863991		6.6947	5.6812	0.848612	5.4874	5.1233	0.933648	5.0206	4.9096	0.977891		8.013	7.0821	0.883826	9.5601	8.3426	0.872648
			10.8598	4.9257	0.453572	9.462	4.9257	0.520577	9.9458	4.9695	0.499658		8.9273	0.1416	0.0158615	8.5823	0.0851	0.00991576	7.6111	0.0891	0.0117066		8.9273	8.1192	0.90948	8.5823	8.2115	0.956795	7.6111	7.3499	0.965682		6.1619	5.806	0.942242	4.9087	4.94	1.00638	4.9955	4.7321	0.947273		8.9273	7.7608	0.869333	8.5823	7.7579	0.903942
			9.8529	4.8154	0.488729	8.6358	4.2154	0.488131	9.208	4.5776	0.497133		9.9845	0.1775	0.0177776	8.976	0.1314	0.014639		0.064			9.9845	8.6937	0.87072	8.976	9.6029	1.06984		7.3959			5.6825	4.8918	0.860853	5.0011	4.3701	0.873828	5.0645				9.9845	8.4386	0.84517	8.976	7.4104	0.825579
			10.0806	4.9296	0.489019	8.3898	4.4296	0.527974	9.3854	4.0313	0.429529		9.0965	0.1422	0.0156324	7.9516	0.0937	0.0117838		0.1146			9.0965	9.2939	1.0217	7.9516	7.7191	0.970761		6.633													9.0965	8.5548	0.94045	7.9516	6.2962	0.791815
				avg	0.472097		avg	0.479318		avg	0.475054			avg	0.0167606		avg	0.0153084		avg	0.0141292			avg	1.00891		avg	0.995048		avg	0.914837			avg	0.883902		avg	0.937951		avg	0.962582			avg	0.884695		avg	0.848496
				std	0.0168226		std	0.0589384		std	0.0281368			std	0.00101694		std	0.00578483		std	0.00242258			std	0.141149		std	0.0441517		std	0.0508451			std	0.0415539		std	0.0541982		std	0.0153093			std	0.0350269		std	0.0429983
			MMP-14										MMP-14										MMP-14										MMP-14										MMP-14
				H1		H1			H1				H2			H2			H2				H3			H3			H3				H4			H4				H4			H5			H5			H5
				No preincubation		15 min pre incubation			30 min pre incubation					No preincubation		15 min pre incubation			30 min pre incubation					No preincubation		15 min pre incubation			30 min pre incubation					No preincubation		15 min pre incubation			30 min pre incubation					No preincubation		15 min pre incubation			30 min pre incubation
			0 µM	100 µM	vi/v0	0 µM	100 µM	vi/v0	0 µM	100 µM	vi/v0		0 µM	10 µM	vi/v0	0 µM	10 µM	vi/v0	0 µM	10 µM	vi/v0		0 µM	100 µM	vi/v0	0 µM	100 µM	vi/v0	0 µM	100 µM	vi/v0		0 µM	100 µM	vi/v0	0 µM	100 µM	vi/v0	0 µM	100 µM	vi/v0		0 µM	100 µM	vi/v0	0 µM	100 µM	vi/v0	0 µM
			6.4286	0.1735	0.0269888	5.8457	0.1773	0.03033	5.9292	0.2701	0.0455542		1.2685	0.1844	0.145369	2.6928	0.4433	0.164624	1.3876	0.2033	0.146512		1.3918	1.0212	0.733726	1.4224	0.8759	0.61579	1.4053	0.7883	0.560948		10.1668	11.2295	1.10453	6.9381	5.8471	0.842752					1.3918	1.3401	0.962854	1.4224	1.2411	0.872539	1.4053
			6.1758	0.228	0.0369183	6.2699	0.16669	0.0265858	6.0317	0.152	0.0252002		1.1466	0.2061	0.179749	2.6385	0.4525	0.171499	1.2671	0.1836	0.144898		1.3421	1.1138	0.829893	1.4609	0.8437	0.577521	1.3905	0.8264	0.594319		8.4571	11.0602	1.3078	6.9037	7.9709	1.15458	7.2443	7.3276	1.0115		1.3421	1.3523	1.0076	1.4609	1.2955	0.886782	1.3905
			6.2127	0.2492	0.0401114	6.4925	0.1867	0.0287563	6.4806	0.1548	0.0238867		1.1466	0.2406	0.209838	3.0609	0.4186	0.136757	1.3352	0.1972	0.147693					1.5011	0.8704	0.579841	1.5383	0.7848	0.510174		9.7162	9.8596	1.01476				7.3772	7.8275	1.06104					1.5011	1.3528	0.901206	1.5383
			5.5849	0.2357	0.0422031								1.2472			2.6907	0.4451	0.165422		0.201	0.150539												7.493	6.0501	0.807434	6.7183	6.9812	1.03913	8.1543	7.943	0.974087
				aver	0.0365554		aver	0.0285573		avg	0.031547			aver	0.178318		aver	0.159575		avg	0.147411			aver	0.78181		aver	0.591051		avg	0.555147			avg	1.05863		avg	1.01216		avg	1.01554			aver	0.985227		aver	0.886842
				std	0.0058351		std	0.00153504		std	0.00991908			std	0.0263389		std	0.0134398		std	0.00206095			std	0.0480837		std	0.0175191		std	0.0345961			std	0.179734		std	0.157656		std	0.0436168			std	0.0223731		std	0.0117031
[truncated: 3 more columns]
